# Supplementary material for: A Multi-Gene Panel to Identify Lipedema-Predisposing Genetic Variants by a Next-Generation Sequencing Strategy
Source: J Pers Med. 2022 Feb 11;12(2):268. doi: 10.3390/jpm12020268 (PMC8877075; doi:10.3390/jpm12020268)
Supplement: Supplementary file 1 [file jpm-12-00268-s001.zip]

Archive with 1 entries (1 files):
- jpm-1544385-supplementary.pdf
